# Supplementary material for: Identifying endoplasmic reticulum stress-related molecular subtypes and prognostic model for predicting the immune landscape and therapy response in pancreatic cancer
Source: Aging (Albany NY). 2023 Oct 9;15(19):10549–79. doi: 10.18632/aging.205094 (PMC10599750; doi:10.18632/aging.205094)
Supplement: Supplementary Table 1 [file aging-15-205094-s002.xls]

## Sheet: Sheet1
Supplementary Table 1. 15 endoplasmic reticulum stress-related gene set with 660 genes were acquired through the Molecular Signatures Database.
1.GOBP_INTRINSIC_APOPTOTIC_SIGNALING_PATHWAY_IN_RESPONSE_TO_ENDOPLASMIC_RETICULUM_STRESS
BCL2L11
CREB3
CEBPB
HYOU1
ERN2
SERINC3
ERP29
PARK7
LRRK2
RNF183
DAB2IP
DDIT3
ERN1
SIRT1
PPP1R15A
BBC3
GRINA
ERO1A
APAF1
HSPA1A
PDX1
ITPR1
MAGEA3
MAP3K5
ATF4
NCK1
ATP2A1
ATP2A3
OPA1
PRKN
TXNDC12
PMAIP1
PML
DNAJC10
RNF186
QRICH1
SELENOS
PTPN1
PTPN2
TRIB3
BAK1
BAX
SELENOK
BCL2
BCL2L1
BOK
TMBIM6
TP53
TRAF2
WFS1
XBP1
CHAC1
BAG6
CASP4
TMEM117
NCK2
SYVN1
TNFRSF10B
BRSK2
CREB3L1
AIFM1
EIF2AK3
HERPUD1
2.GOBP_NEGATIVE_REGULATION_OF_ENDOPLASMIC_RETICULUM_STRESS_INDUCED_EIF2_ALPHA_PHOSPHORYLATION
TMED2
NCK1
DNAJC3
NCK2
PPP1R15B
3.GOBP_NEGATIVE_REGULATION_OF_ENDOPLASMIC_RETICULUM_STRESS_INDUCED_INTRINSIC_APOPTOTIC_SIGNALING_PATHWAY
CREB3
HYOU1
PARK7
LRRK2
GRINA
HSPA1A
PDX1
MAGEA3
OPA1
PRKN
TXNDC12
SELENOS
PTPN1
BCL2L1
TMBIM6
WFS1
XBP1
SYVN1
CREB3L1
HERPUD1
4.GOBP_NEGATIVE_REGULATION_OF_RESPONSE_TO_ENDOPLASMIC_RETICULUM_STRESS
NR1H3
LPCAT3
ABCA7
RACK1
CREB3
HYOU1
PARK7
CLU
LRRK2
ATF6B
UFL1
PPP1R15A
ALOX5
SVIP
AQP11
GRINA
USP25
HSPA1A
HSPA5
PDX1
MIR199A1
MAGEA3
DNAJB9
NCK1
OPA1
PRKN
UBXN1
TXNDC12
BFAR
SELENOS
PTPN1
BCL2L1
SGTA
DDRGK1
TMBIM6
NR1H2
WFS1
XBP1
NCK2
SYVN1
PPP1R15B
USP14
CREB3L1
HERPUD1
5.GOBP_POSITIVE_REGULATION_OF_ENDOPLASMIC_RETICULUM_STRESS_INDUCED_INTRINSIC_APOPTOTIC_SIGNALING_PATHWAY
BCL2L11
SERINC3
RNF183
DDIT3
SIRT1
NCK1
PMAIP1
PTPN2
BOK
NCK2
6.GOBP_POSITIVE_REGULATION_OF_RESPONSE_TO_ENDOPLASMIC_RETICULUM_STRESS
BCL2L11
BCAP31
AGR2
SERINC3
RNF183
DAB2IP
DDIT3
ERN1
FCGR2B
ATF6
SIRT1
UBQLN2
UBQLN1
ATXN3
NCK1
NFE2L2
RNFT1
PIK3R1
PMAIP1
TMEM33
PTPN1
PTPN2
BAK1
BAX
SGTA
BOK
XBP1
BAG6
NCK2
RNFT2
CAV1
USP13
TMEM259
RNF185
HERPUD1
7.GOBP_POSITIVE_REGULATION_OF_TRANSCRIPTION_FROM_RNA_POLYMERASE_II_PROMOTER_IN_RESPONSE_TO_ENDOPLASMIC_RETICULUM_STRESS
CEBPB
ATF6B
DDIT3
ATF6
HSPA5
ATF3
ATF4
MBTPS2
TP53
CREB3L3
CREB3L1
8.GOBP_POSITIVE_REGULATION_OF_TRANSLATION_IN_RESPONSE_TO_ENDOPLASMIC_RETICULUM_STRESS
DDX3X
EIF4G1
NCK1
DNAJC3
NCK2
9.GOBP_REGULATION_OF_ENDOPLASMIC_RETICULUM_STRESS_INDUCED_INTRINSIC_APOPTOTIC_SIGNALING_PATHWAY
BCL2L11
CREB3
HYOU1
SERINC3
ERP29
PARK7
LRRK2
RNF183
DDIT3
SIRT1
GRINA
HSPA1A
PDX1
MAGEA3
NCK1
OPA1
PRKN
TXNDC12
PMAIP1
SELENOS
PTPN1
PTPN2
BCL2L1
BOK
TMBIM6
WFS1
XBP1
NCK2
SYVN1
CREB3L1
EIF2AK3
HERPUD1
10.GOBP_REGULATION_OF_RESPONSE_TO_ENDOPLASMIC_RETICULUM_STRESS
BCL2L11
NR1H3
BCAP31
LPCAT3
PIGBOS1
ABCA7
RACK1
CREB3
HYOU1
AGR2
USP19
SERINC3
ERP29
COPS5
FICD
PARK7
CLU
LRRK2
RNF183
ATF6B
DAB2IP
DDIT3
ERN1
FCGR2B
ATF6
UFL1
SIRT1
PPP1R15A
ALOX5
SVIP
NUPR1
AQP11
GRINA
USP25
UBQLN2
UBQLN1
HSPA1A
HSPA5
PDX1
MIR199A1
MAGEA3
DNAJB9
ATXN3
NCK1
NFE2L2
OPA1
PRKN
UBXN1
TXNDC12
RNFT1
BFAR
MBTPS2
PIK3R1
PMAIP1
TMEM33
SELENOS
PTPN1
PTPN2
BAK1
BAX
BCL2L1
SGTA
DDRGK1
BOK
TMBIM6
NR1H2
WFS1
XBP1
MANF
BAG6
NCK2
SYVN1
RNFT2
PPP1R15B
CAV1
USP13
USP14
CREB3L1
TMEM259
RNF185
EIF2AK3
HERPUD1
11.GOBP_REGULATION_OF_TRANSLATION_IN_RESPONSE_TO_ENDOPLASMIC_RETICULUM_STRESS
TMED2
DDX3X
EIF4G1
PPP1R15A
EIF2AK4
NCK1
DNAJC3
SESN2
NCK2
PPP1R15B
EIF2AK3
12.GOBP_REGULATION_OF_TRANSLATION_INITIATION_IN_RESPONSE_TO_ENDOPLASMIC_RETICULUM_STRESS
TMED2
PPP1R15A
EIF2AK4
NCK1
DNAJC3
NCK2
PPP1R15B
EIF2AK3
13.GOBP_RESPONSE_TO_ENDOPLASMIC_RETICULUM_STRESS
BCL2L11
NR1H3
CERT1
PDIA6
BCAP31
LPCAT3
PIGBOS1
TRIM13
FLOT1
STUB1
UBE4B
MARCHF6
ABCA7
RACK1
CLGN
CREB3
CEBPB
HYOU1
AGR2
ERN2
ERLIN1
CFTR
USP19
SEC61B
SERINC3
OS9
TMED2
ERP29
COPS5
FAF1
FICD
ERLIN2
RNF139
MAN1B1
PARK7
FBXO17
NIBAN1
UBE2J2
CLU
LRRK2
ERP27
CALR3
FBXO27
UBXN10
RNF183
ATF6B
CREB3L4
CTH
DAB2IP
TTC23L
TMTC3
DDIT3
DDX3X
BHLHA15
TOR1A
SCAMP5
EIF2S1
EIF4G1
ELAVL4
STT3B
DNAJC18
EP300
ERN1
FCGR2B
ATF6
ERP44
UBXN4
FAF2
UFL1
ECPAS
SIRT1
PPP1R15A
SDF2L1
ALOX5
ALOX15
ABL1
ANKS4B
SVIP
GORASP2
FBXO2
FBXO6
FGF21
NUPR1
TBL2
AMFR
BBC3
SERP1
ERLEC1
AQP11
RNF175
GRINA
PDIA3
GSK3B
USP25
UBQLN2
UBQLN1
NRBF2
ERO1A
APAF1
DNAJB2
HSPA1A
HSPA5
UBAC2
NCCRP1
CXCL8
PDX1
ITPR1
JUN
NHLRC1
SERP2
MIR199A1
MIR200C
MARCKS
MAGEA3
MAN1A1
DNAJB9
MAP3K5
ATXN3
EIF2AK4
ATF3
ATF4
NCK1
NFE2L2
ATP2A1
ATP2A2
ATP2A3
OPA1
P4HB
PRKN
DERL2
UBXN1
TXNDC12
RNFT1
BFAR
MBTPS2
FAM8A1
UBE2J1
UFC1
JKAMP
UFM1
GET4
PIK3R1
PIK3R2
PMAIP1
PML
DNAJC10
TMCO1
RNF186
SGTB
DNAJB12
QRICH1
PARP16
AUP1
ANKZF1
PPP2CB
TMEM33
RNF121
YOD1
NPLOC4
EDEM2
UGGT2
NGLY1
SELENOS
EIF2AK2
DNAJC3
UGGT1
CCDC47
PSMC6
RCN3
RHBDD2
PTPN1
PTPN2
TRIB3
BAK1
BAX
CREBZF
SELENOK
RASGRF1
RASGRF2
CCND1
BCL2
BCL2L1
RNF5
SEL1L
HERPUD2
SGTA
PDIA2
CREB3L2
DDRGK1
BOK
TMBIM6
THBS1
THBS4
TP53
HSP90B1
TRAF2
UBE2G2
UFD1
UMOD
NR1H2
VCP
WFS1
XBP1
TRIM25
RNF103
MANF
TMUB2
CHAC1
DERL1
BAG6
UBA5
UBXN8
ERMP1
DNAJB14
FOXRED2
EDEM3
CDK5RAP3
SEL1L2
UBXN6
CALR
HM13
TMX1
CANX
TMUB1
SESN2
CASP4
ATG10
PLA2G6
SRPX
TMEM117
RHBDD1
NCK2
SYVN1
CREB3L3
TMTC4
RNFT2
PPP1R15B
CAV1
STC2
MBTPS1
TNFRSF10B
EIF2B5
USP13
BRSK2
USP14
CREB3L1
TMEM67
TMEM259
AIFM1
DERL3
RNF185
VAPB
TMEM129
UBE4A
FBXO44
EIF2AK3
PDIA4
EDEM1
HERPUD1
SEC16A
14.REACTOME_ATF4_ACTIVATES_GENES_IN_RESPONSE_TO_ENDOPLASMIC_RETICULUM_STRESS
NFYA
HERPUD1
NFYC
ASNS
EXOSC7
EXOSC5
DIS3
KHSRP
EXOSC3
CCL2
ATF6
EXOSC8
NFYB
EXOSC9
ATF4
EXOSC2
PARN
IGFBP1
CEBPG
ATF3
CXCL8
EXOSC1
CEBPB
DCP2
DDIT3
EXOSC4
EXOSC6
PARN
15.WP_ENDOPLASMIC_RETICULUM_STRESS_RESPONSE_IN_CORONAVIRUS_INFECTION
PPP1R1C
DDIT3
EIF2S1
ERN1
ATF6
PPP1R13B
PPP1R15A
PPP1R16B
PPP1R14B
EIF2AK1
HSPA5
PPP1R12A
PPP1R12B
ATF4
MBTPS2
PPP1R12C
PPP1R14D
PPP1CA
PPP1CB
PPP1CC
PPP1R1A
PPP1R2
PPP1R3A
PPP1R3C
PPP1R3D
PPP1R7
PPP1R8
PPP1R10
PPP1R9A
MAPK8
EIF2AK2
BCL2
PPP1R3G
PPP1R11
XBP1
PPP1R3B
PPP1R14C
PPP1R1B
MAP1LC3A
PPP1R15B
PPP1R16A
MBTPS1
PPP1R3F
PPP1R3E
PPP1R14A
EIF2AK3
